# Supplementary material for: Relative age effects in Rugby union and Rugby league: a systematic review and meta-analysis
Source: Front Sports Act Living. 2026 Jun 5;8:1809947. doi: 10.3389/fspor.2026.1809947 (PMC13279214; doi:10.3389/fspor.2026.1809947)
Supplement: Supplementary file 1 [file Table1.xlsx]

## Sheet: Male
n	Name	Years	Title	nTotale	Type	Gender	Country	Category	Level	Age_Category	nQ1_obs	nQ2_obs	nQ3_obs	nQ4_obs	nQ1_exp	nQ2_exp	nQ3_exp	nQ4_exp	Q1%	Q2%	Q3%	Q4%
1	Brustio	2022	The Influence of Contextual Factors on the Relative Age Effect in Male International Rugby Union: The Impact of Sociocultural Influences and Playing Position	7143	Rugby Union	Male	International	Senior	International	Senior	2057	1650	1986	1450	1786	1786	1786	1786	28.8	23.1	27.8	20.3
2	Cobley	2014	First club location and relative age as influences on being a professional australian rugby league player	1509	Rugby League	Male	New Zealand/Australia	Senior	National	Senior	502	388	341	278	377	377	377	377	33.3	25.7	22.6	18.4
3	Cobley	2017	Participation trends according to relative age across youth UK Rugby League	1028	Rugby League	Male	England	Youth	Regional/Local	U8-U14	251	221	267	289	257	257	257	257	24.4	21.5	26	28.1
3	Cobley	2017	Participation trends according to relative age across youth UK Rugby League	1360	Rugby League	Male	England	Youth	Regional/Local	U8-U14	326	339	339	356	340	340	340	340	24	24.9	24.9	26.2
3	Cobley	2017	Participation trends according to relative age across youth UK Rugby League	1593	Rugby League	Male	England	Youth	Regional/Local	U8-U14	422	360	444	367	398	398	398	398	26.5	22.6	27.9	23
3	Cobley	2017	Participation trends according to relative age across youth UK Rugby League	1903	Rugby League	Male	England	Youth	Regional/Local	U8-U14	519	451	475	458	476	476	476	476	27.3	23.7	25	24.1
3	Cobley	2017	Participation trends according to relative age across youth UK Rugby League	2167	Rugby League	Male	England	Youth	Regional/Local	U8-U14	555	531	560	521	542	542	542	542	25.6	24.5	25.8	24
3	Cobley	2017	Participation trends according to relative age across youth UK Rugby League	2382	Rugby League	Male	England	Youth	Regional/Local	U8-U14	690	565	564	563	596	596	596	596	29	23.7	23.7	23.6
3	Cobley	2017	Participation trends according to relative age across youth UK Rugby League	2446	Rugby League	Male	England	Youth	Regional/Local	U8-U14	732	626	584	504	612	612	612	612	29.9	25.6	23.9	20.6
3	Cobley	2017	Participation trends according to relative age across youth UK Rugby League	2391	Rugby League	Male	England	Youth	Regional/Local	U15-U17	863	654	458	416	598	598	598	598	36.1	27.4	19.2	17.4
3	Cobley	2017	Participation trends according to relative age across youth UK Rugby League	2173	Rugby League	Male	England	Youth	Regional/Local	U15-U17	754	581	451	387	543	543	543	543	34.7	26.7	20.8	17.8
3	Cobley	2017	Participation trends according to relative age across youth UK Rugby League	1763	Rugby League	Male	England	Youth	Regional/Local	U15-U17	606	459	390	308	441	441	441	441	34.4	26	22.1	17.5
3	Cobley	2017	Participation trends according to relative age across youth UK Rugby League	1311	Rugby League	Male	England	Youth	Regional/Local	U18-20	380	348	310	273	328	328	328	328	29	26.5	23.6	20.8
3	Cobley	2017	Participation trends according to relative age across youth UK Rugby League	1290	Rugby League	Male	England	Youth	Regional/Local	U18-20	388	336	305	261	323	323	323	323	30.1	26	23.6	20.2
3	Cobley	2017	Participation trends according to relative age across youth UK Rugby League	1071	Rugby League	Male	England	Youth	Regional/Local	U18-20	298	268	257	248	268	268	268	268	27.8	25	24	23.2
3	Cobley	2017	Participation trends according to relative age across youth UK Rugby League	1065	Rugby League	Male	England	Youth	Regional/Local	U18-20	301	238	276	250	266	266	266	266	28.3	22.3	25.9	23.5
4	Delorme	2009	The relative age effect in elite sport: The french case	346	Rugby Union	Male	France	Senior	National	Senior	94	104	84	64	87	87	87	87	27.2	30.1	24.3	18.5
5	Dimundo	2021	Talent Identiﬁcation in an English Premiership Rugby Union Academy: Multidisciplinary Characteristics of Selected and Non-selected Male Under-15 Players	74	Rubgy Union	Male	England	Youth	National	U15-U17	25	24	15	10	19	19	19	19	33.8	32.4	20.3	13.5
6	Dimundo	2021	The Anthropometric, Physical, and Relative Age Characteristics of an English Premiership Rugby Union Academy	28	Rubgy Union	Male	England	Youth	National	U15-U17	14	9	3	2	7	7	7	7	50	32.1	10.7	7.1
6	Dimundo	2021	The Anthropometric, Physical, and Relative Age Characteristics of an English Premiership Rugby Union Academy	50	Rubgy Union	Male	England	Youth	National	U18-20	19	12	13	6	13	13	13	13	38	24	26	12
7	Fernley	2012	Relative age effects in Australian junior rugby union_Thesis Dissertation	1895	Rugby Union	Male	Australia	Youth	National	U15-U17	712	557	377	249	474	474	474	474	37.6	29.4	19.9	13.1
8	Jones	2018	New evidence of relative age effects in “super-elite” sportsmen: a case for the survival and evolution of the fittest	691	Rugby Union	Male	International	Senior	International	Senior	152	184	173	182	173	173	173	173	22	26.6	25	26.3
9	Kearney (a)	2017	Playing position influences the relative age effect in senior rugby union	1991	Rugby Union	Male	France	Senior	National	Senior	794	532	410	255	498	498	498	498	39.9	26.7	20.6	12.8
10	Kearney (b)	2017	The influence of nationality and playing position on relative age effects in rugby union: A cross-cultural comparison	6679	Rugby Union	Male	International	Senior	International	Senior	2049	1699	1549	1382	1666	1666	1666	1666	30.7	25.4	23.2	20.7
11	Kelly	2023	Relative age effects in international rugby union: Consequences of changing the cutoff date and exploring youth to senior transitions	457	Rugby Union	Male	England	Youth	Regional/Local	U15-U17	143	98	107	109	114	114	114	114	31.3	21.4	23.4	23.9
11	Kelly	2023	Relative age effects in international rugby union: Consequences of changing the cutoff date and exploring youth to senior transitions	330	Rugby Union	Male	England	Youth	Regional/Local	U18-20	95	96	69	70	83	83	83	83	28.8	29.1	20.9	21.2
11	Kelly	2023	Relative age effects in international rugby union: Consequences of changing the cutoff date and exploring youth to senior transitions	189	Rugby Union	Male	England	Senior	National	Senior	41	54	53	41	47	47	47	47	21.7	28.6	28	21.7
12	Kelly	2022	The relative age effect in male and female English age-grade rugby union_Exploring the gender- specific mechanisms that underpin participation	142303	Rugby Union	Male	England	Youth	Regional/Local	U8-U14	38996	35057	35033	33274	35576	35576	35576	35576	27.4	24.6	24.6	23.4
12	Kelly	2022	The relative age effect in male and female English age-grade rugby union_Exploring the gender- specific mechanisms that underpin participation	58186	Rugby Union	Male	England	Youth	Regional/Local	U15-U17	16914	14512	14092	12667	14547	14547	14547	14547	29.1	24.9	24.2	21.8
12	Kelly	2022	The relative age effect in male and female English age-grade rugby union_Exploring the gender- specific mechanisms that underpin participation	15711	Rugby Union	Male	England	Youth	Regional/Local	U18-U20	4619	4069	3692	3331	3927	3927	3927	3927	29.4	25.9	23.5	21.2
13	Kelly	2021	Talent Identification and Relative Age Effects in English Male Rugby Union Pathways: From Entry to Expertise	1114	Rugby Union	Male	England	Youth	Regional/Local	U15-U17	474	311	222	107	279	279	279	279	42.5	27.9	19.9	9.6
13	Kelly	2021	Talent Identification and Relative Age Effects in English Male Rugby Union Pathways: From Entry to Expertise	849	Rugby Union	Male	England	Youth	National	U18-U20	310	232	178	129	212	212	212	212	36.5	27.3	21	15.2
13	Kelly	2021	Talent Identification and Relative Age Effects in English Male Rugby Union Pathways: From Entry to Expertise	281	Rugby Union	Male	England	Senior	National	Senior	77	64	73	67	70	70	70	70	27.4	22.8	26	23.8
13	Kelly	2021	Talent Identification and Relative Age Effects in English Male Rugby Union Pathways: From Entry to Expertise	48	Rugby Union	Male	England	Senior	International	Senior	12	6	17	13	12	12	12	12	25	12.5	35.4	27.1
14	Lewis	2015	Relative age effects in Welsh age grade Rugby Union	21532	Rugby Union	Male	Welsh	Youth	Regional/Local	U8-U14	6090	5515	5030	4897	5383	5383	5383	5383	28.3	25.6	23.4	22.7
14	Lewis	2015	Relative age effects in Welsh age grade Rugby Union	7592	Rugby Union	Male	Welsh	Youth	Regional/Local	U15-U17	2326	1978	1781	1507	1898	1898	1898	1898	30.6	26.1	23.5	19.8
14	Lewis	2015	Relative age effects in Welsh age grade Rugby Union	3361	Rugby Union	Male	Welsh	Youth	Regional/Local	U18-U20	994	868	793	706	840	840	840	840	29.6	25.8	23.6	21
15	Lupo	2019	The beginning of senior career in team sport is affected by relative age effect	572	Rugby Union	Male	Italy	Senior	National	Senior	169	144	118	141	143	143	143	143	29.5	25.2	20.6	24.7
16	McCarthy	2015	Initial identification & selection bias versus the eventual confirmation of talent: Evidence for the benefits of a rocky road	118	Rugby Union	Male	England	Youth	National		49	37	22	10	30	30	30	30	41.5	31.4	18.6	8.5
16	McCarthy	2015	Initial identification & selection bias versus the eventual confirmation of talent: Evidence for the benefits of a rocky road	36	Rugby Union	Male	England	Senior	National	Senior	10	11	10	5	9	9	9	9	27.8	30.6	27.8	13.9
17	McCarthy	2016	Start hard, finish better: Further evidence for the reversal of the RAE advantage	821	Rugby Union	Male	England	Youth	National		337	181	172	131	205	205	205	205	41	22	21	16
17	McCarthy	2016	Start hard, finish better: Further evidence for the reversal of the RAE advantage	45	Rugby Union	Male	England	Senior	National	Senior	5	8	18	14	11	11	11	11	11.1	17.8	40	31.1
18	Morley	2015	An investigation into the use of a movement assessment protocol for under-14 rugby league players in a talent development environment.	84	Rugby Union	Male	England	Youth	Regional/Local	U8-U14	23	18	28	15	21	21	21	21	27.4	21.4	33.3	17.9
19	Nakata	2011	Relative age effect in Japanese male athletes	479	Rugby Union	Male	Japan	Senior	National	Senior	116	142	121	100	120	120	120	120	24.2	29.6	25.3	20.9
20	Owen	2023	A multidimensional approach to identifying the physical qualities of male English regional academy rugby union players; considerations of position, chronological age, relative age and maturation.	1424	Rugby Union	Male	England	Youth	Regional/Local	U15-U17	564	374	284	202	356	356	356	356	39.6	26.3	19.9	14.2
21	Roberts	2012	The influence of Relative Age Affects in Representative Youth Rugby Union in the North West of England	43	Rugby Union	Male	England	Youth	National	U8-U14	18	8	11	6	11	11	11	11	41.9	18.6	25.6	14
21	Roberts	2012	The influence of Relative Age Affects in Representative Youth Rugby Union in the North West of England	47	Rugby Union	Male	England	Youth	National	U8-U14	20	11	5	11	12	12	12	12	42.6	23.4	10.6	23.4
21	Roberts	2012	The influence of Relative Age Affects in Representative Youth Rugby Union in the North West of England	48	Rugby Union	Male	England	Youth	National	U15-U17	18	16	9	5	12	12	12	12	37.5	33.3	18.8	10.4
21	Roberts	2012	The influence of Relative Age Affects in Representative Youth Rugby Union in the North West of England	30	Rugby Union	Male	England	Youth	National	U15-U17	18	1	8	3	8	8	8	8	60	3.3	26.7	10
22	Till	2010	Anthropometric, Physiological and Selection Characteristics in High Performance UK Junior Rugby League Players	683	Rugby League	Male	England	Youth	Regional/Local	U8-U14	328	173	122	60	171	171	171	171	48	25.3	17.9	8.8
22	Till	2010	Anthropometric, Physiological and Selection Characteristics in High Performance UK Junior Rugby League Players	84	Rugby League	Male	England	Youth	Regional/Local	U8-U14	23	18	28	15	21	21	21	21	27.4	21.4	33.3	17.9
23	Till	2014	Considering maturation status and relative age in the longitudinal evaluation of junior rugby league players	81	Rugby League	Male	England	Youth	Regional/Local	U8-U14	44	22	9	6	20	20	20	20	54.3	27.2	11.1	7.4
24	Till	2016	The Influence of Age, Playing Position, Anthropometry and Fitness on Career Attainment Outcomes in Rugby League	249	Rugby League	Male	England	Youth	Regional/Local	U8-U14	120	56	58	15	62	62	62	62	48.2	22.5	23.3	6
24	Till	2016	The Influence of Age, Playing Position, Anthropometry and Fitness on Career Attainment Outcomes in Rugby League	331	Rugby League	Male	England	Youth	National	U8-U14	155	85	51	40	83	83	83	83	46.8	25.7	15.4	12.1
24	Till	2016	The Influence of Age, Playing Position, Anthropometry and Fitness on Career Attainment Outcomes in Rugby League	70	Rugby League	Male	England	Youth	National	U8-U14	33	12	11	14	18	18	18	18	47.1	17.1	15.7	20
25	Till	2010	The prevalence, influential factors and mechanisms of relative age effects in UK Rugby League	316	Rugby League	Male	England	Youth	Regional/Local	U8-U14	123	79	60	54	120	120	120	120	38.9	25	19	17.1
25	Till	2010	The prevalence, influential factors and mechanisms of relative age effects in UK Rugby League	468	Rugby League	Male	England	Youth	Regional/Local	U8-U14	130	127	111	100	117	117	117	117	27.8	27.1	23.7	21.4
25	Till	2010	The prevalence, influential factors and mechanisms of relative age effects in UK Rugby League	771	Rugby League	Male	England	Youth	Regional/Local	U8-U14	255	169	167	180	193	193	193	193	33.1	21.9	21.7	23.3
25	Till	2010	The prevalence, influential factors and mechanisms of relative age effects in UK Rugby League	1328	Rugby League	Male	England	Youth	Regional/Local	U8-U14	366	361	304	297	332	332	332	332	27.6	27.2	22.9	22.4
25	Till	2010	The prevalence, influential factors and mechanisms of relative age effects in UK Rugby League	1305	Rugby League	Male	England	Youth	Regional/Local	U8-U14	363	350	292	300	326	326	326	326	27.8	26.8	22.4	23
25	Till	2010	The prevalence, influential factors and mechanisms of relative age effects in UK Rugby League	1251	Rugby League	Male	England	Youth	Regional/Local	U8-U14	357	314	278	302	313	313	313	313	28.5	25.1	22.2	24.1
25	Till	2010	The prevalence, influential factors and mechanisms of relative age effects in UK Rugby League	1469	Rugby League	Male	England	Youth	Regional/Local	U8-U14	414	361	363	331	367	367	367	367	28.2	24.6	24.7	22.5
25	Till	2010	The prevalence, influential factors and mechanisms of relative age effects in UK Rugby League	425	Rugby League	Male	England	Youth	Regional/Local	U8-U14	185	113	79	48	106	106	106	106	43.5	26.6	18.6	11.3
25	Till	2010	The prevalence, influential factors and mechanisms of relative age effects in UK Rugby League	138	Rugby League	Male	England	Youth	Regional/Local	U8-U14	72	37	21	8	35	35	35	35	52.2	26.8	15.2	5.8
25	Till	2010	The prevalence, influential factors and mechanisms of relative age effects in UK Rugby League	75	Rugby League	Male	England	Youth	National	U8-U14	47	19	8	1	19	19	19	19	62.7	25.3	10.7	1.3
25	Till	2010	The prevalence, influential factors and mechanisms of relative age effects in UK Rugby League	40	Rugby League	Male	England	Youth	National	U8-U14	24	11	4	1	10	10	10	10	60	27.5	10	2.5
25	Till	2010	The prevalence, influential factors and mechanisms of relative age effects in UK Rugby League	1424	Rugby League	Male	England	Youth	Regional/Local	U8-U14	444	368	331	281	356	356	356	356	31.2	25.8	23.2	19.7
25	Till	2010	The prevalence, influential factors and mechanisms of relative age effects in UK Rugby League	435	Rugby League	Male	England	Youth	Regional/Local	U8-U14	145	138	94	58	109	109	109	109	33.3	31.7	21.6	13.3
25	Till	2010	The prevalence, influential factors and mechanisms of relative age effects in UK Rugby League	139	Rugby League	Male	England	Youth	Regional/Local	U8-U14	62	41	25	11	35	35	35	35	44.6	29.5	18	7.9
25	Till	2010	The prevalence, influential factors and mechanisms of relative age effects in UK Rugby League	80	Rugby League	Male	England	Youth	National	U8-U14	37	24	12	7	20	20	20	20	46.3	30	15	8.8
25	Till	2010	The prevalence, influential factors and mechanisms of relative age effects in UK Rugby League	24	Rugby League	Male	England	Youth	National	U8-U14	11	7	3	3	6	6	6	6	45.8	29.2	12.5	12.5
25	Till	2010	The prevalence, influential factors and mechanisms of relative age effects in UK Rugby League	1932	Rugby League	Male	England	Youth	Regional/Local	U15-U17	550	516	469	397	483	483	483	483	28.5	26.7	24.3	20.5
25	Till	2010	The prevalence, influential factors and mechanisms of relative age effects in UK Rugby League	438	Rugby League	Male	England	Youth	Regional/Local	U15-U17	190	108	85	55	110	110	110	110	43.4	24.7	19.4	12.6
25	Till	2010	The prevalence, influential factors and mechanisms of relative age effects in UK Rugby League	132	Rugby League	Male	England	Youth	Regional/Local	U15-U17	40	22	16	54	33	33	33	33	30.3	16.7	12.1	40.9
25	Till	2010	The prevalence, influential factors and mechanisms of relative age effects in UK Rugby League	79	Rugby League	Male	England	Youth	National	U15-U17	36	21	13	9	20	20	20	20	45.6	26.6	16.5	11.4
25	Till	2010	The prevalence, influential factors and mechanisms of relative age effects in UK Rugby League	24	Rugby League	Male	England	Youth	National	U15-U17	14	7	1	2	6	6	6	6	58.3	29.2	4.2	8.3
25	Till	2010	The prevalence, influential factors and mechanisms of relative age effects in UK Rugby League	1884	Rugby League	Male	England	Youth	Regional/Local	U15-U17	582	489	441	372	471	471	471	471	30.9	26	23.4	19.7
25	Till	2010	The prevalence, influential factors and mechanisms of relative age effects in UK Rugby League	1244	Rugby League	Male	England	Youth	Regional/Local	U15-U17	393	307	269	275	311	311	311	311	31.6	24.7	21.6	22.1
25	Till	2010	The prevalence, influential factors and mechanisms of relative age effects in UK Rugby League	1011	Rugby League	Male	England	Youth	Regional/Local	U18-20	287	270	265	189	253	253	253	253	28.4	26.7	26.2	18.7
25	Till	2010	The prevalence, influential factors and mechanisms of relative age effects in UK Rugby League	297	Rugby League	Male	England	Senior	National	Senior	85	79	77	56	74	74	74	74	28.6	26.6	25.9	18.9
25	Till	2010	The prevalence, influential factors and mechanisms of relative age effects in UK Rugby League	192	Rugby League	Male	England	Senior	National	Senior	73	41	49	29	48	48	48	48	38	21.4	25.5	15.1
25	Till	2010	The prevalence, influential factors and mechanisms of relative age effects in UK Rugby League	89	Rugby League	Male	England	Senior	International	Senior	34	17	19	19	22	22	22	22	38.2	19.1	21.3	21.3
25	Till	2010	The prevalence, influential factors and mechanisms of relative age effects in UK Rugby League	50	Rugby League	Male	England	Senior	International	Senior	24	9	9	8	13	13	13	13	48	18	18	16

## Sheet: Women
n	Name	Years	Title	nTotale	Type	Gender	Country	Category	Level	Age	nQ1_obs	nQ2_obs	nQ3_obs	nQ4_obs	nQ1_exp	nQ2_exp	nQ3_exp	nQ4_exp	Q1%	Q2%	Q3%	Q4%
4	Cobley	2017	Participation trends according to relative age across youth UK Rugby League	342	Rugby League	Female	England	Youth	Regional/Local	U8-U14	225	117	0	0	86	86	86	86	65.8	34.2	0	0
4	Cobley	2017	Participation trends according to relative age across youth UK Rugby League	1008	Rugby League	Female	England	Youth	Regional/Local	U8-U14	315	216	297	180	252	252	252	252	31.3	21.4	29.5	17.9
4	Cobley	2017	Participation trends according to relative age across youth UK Rugby League	459	Rugby League	Female	England	Youth	Regional/Local	U13–15	0	27	189	243	115	115	115	115	0	5.9	41.2	52.9
12	Kelly	2022	The relative age effect in male and female English age-grade rugby union_Exploring the gender- specific mechanisms that underpin participation	1351	Rugby Union	Female	England	Youth	Regional/Local	U8-U14	361	338	345	307	338	338	338	338	26.72	25.02	25.54	22.72
12	Kelly	2022	The relative age effect in male and female English age-grade rugby union_Exploring the gender- specific mechanisms that underpin participation	1668	Rugby Union	Female	England	Youth	Regional/Local	U8-U14	490	425	398	355	417	417	417	417	29.38	25.48	23.86	21.28
12	Kelly	2022	The relative age effect in male and female English age-grade rugby union_Exploring the gender- specific mechanisms that underpin participation	1761	Rugby Union	Female	England	Youth	Regional/Local	U8-U14	528	447	427	359	440	440	440	440	29.98	25.38	24.25	20.39
12	Kelly	2022	The relative age effect in male and female English age-grade rugby union_Exploring the gender- specific mechanisms that underpin participation	1801	Rugby Union	Female	England	Youth	Regional/Local	U8-U14	511	461	421	408	450	450	450	450	28.37	25.6	23.38	22.65
12	Kelly	2022	The relative age effect in male and female English age-grade rugby union_Exploring the gender- specific mechanisms that underpin participation	1680	Rugby Union	Female	England	Youth	Regional/Local	U8-U14	438	446	413	383	420	420	420	420	26.07	26.55	24.58	22.8
12	Kelly	2022	The relative age effect in male and female English age-grade rugby union_Exploring the gender- specific mechanisms that underpin participation	1888	Rugby Union	Female	England	Youth	Regional/Local	U8-U14	529	447	440	472	472	472	472	472	28.02	23.68	23.31	25
12	Kelly	2022	The relative age effect in male and female English age-grade rugby union_Exploring the gender- specific mechanisms that underpin participation	2315	Rugby Union	Female	England	Youth	Regional/Local	U8-U14	660	567	574	514	579	579	579	579	28.51	24.49	24.79	22.2
12	Kelly	2022	The relative age effect in male and female English age-grade rugby union_Exploring the gender- specific mechanisms that underpin participation	2538	Rugby Union	Female	England	Youth	Regional/Local	U8-U14	705	596	626	611	635	635	635	635	27.78	23.48	24.67	24.07
12	Kelly	2022	The relative age effect in male and female English age-grade rugby union_Exploring the gender- specific mechanisms that underpin participation	2634	Rugby Union	Female	England	Youth	Regional/Local	U15-U18	777	640	643	574	659	659	659	659	29.5	24.3	24.41	21.79
12	Kelly	2022	The relative age effect in male and female English age-grade rugby union_Exploring the gender- specific mechanisms that underpin participation	2445	Rugby Union	Female	England	Youth	Regional/Local	U15-U18	663	607	602	573	611	611	611	611	27.12	24.83	24.62	23.44
12	Kelly	2022	The relative age effect in male and female English age-grade rugby union_Exploring the gender- specific mechanisms that underpin participation	2122	Rugby Union	Female	England	Youth	Regional/Local	U15-U18	588	505	541	488	531	531	531	531	27.71	23.8	25.49	23
12	Kelly	2022	The relative age effect in male and female English age-grade rugby union_Exploring the gender- specific mechanisms that underpin participation	1366	Rugby Union	Female	England	Youth	Regional/Local	U15-U18	364	370	329	303	342	342	342	342	26.65	27.09	24.08	22.18
1	Kelly	2024	Disentangling Gender and Relative Age Effects in Women’s and Girls’ Rugby Union_Youth	325	Rugby Union	Female	UK	Youth	National	U15-U18	96	77	84	68	81	81	81	81	29.5	23.7	25.8	20.9
1	Kelly	2024	Disentangling Gender and Relative Age Effects in Women’s and Girls’ Rugby Union_Youth	46	Rugby Union	Female	UK	Youth	National	U15-U18	16	7	14	9	12	12	12	12	34.8	15.2	30.4	19.6
1	Kelly	2024	Disentangling Gender and Relative Age Effects in Women’s and Girls’ Rugby Union	868	Rugby Union	Female	UK	Senior	National	Senior	231	213	213	211	217	217	217	217	26.6	24.5	24.5	24.3
1	Kelly	2024	Disentangling Gender and Relative Age Effects in Women’s and Girls’ Rugby Union	136	Rugby Union	Female	UK	Senior	National	Senior	39	32	32	33	34	34	34	34	28.7	23.5	23.5	24.3
2	Lemez	2015	Relative Age Effects in Women’s Rugby Union From Developmental Leagues to World Cup Tournaments	498	Rugby Union	Female	International	Senior	International	Senior	115	124	126	133	125	125	125	125	23.1	24.9	25.3	26.7
2	Lemez	2015	Relative Age Effects in Women’s Rugby Union From Developmental Leagues to World Cup Tournaments_Youth	9334	Rugby Union	Female	New Zealand	Youth	National	U8-U14	2296	2360	2428	2250	480	480	480	480	24.6	25.3	26	24.1
2	Lemez	2015	Relative Age Effects in Women’s Rugby Union From Developmental Leagues to World Cup Tournaments_Youth	2105	Rugby Union	Female	New Zealand	Youth	National	U15-U18	427	514	599	565	526	526	526	526	20.3	24.4	28.5	26.8
2	Lemez	2015	Relative Age Effects in Women’s Rugby Union From Developmental Leagues to World Cup Tournaments_Youth	252	Rugby Union	Female	New Zealand	Youth	National	U18-20	68	50	70	64	63	63	63	63	27	19.8	27.8	25.4
2	Lemez	2015	Relative Age Effects in Women’s Rugby Union From Developmental Leagues to World Cup Tournaments_Youth_1	194	Rugby Union	Female	Canada	Youth	National	U8-U14	59	54	48	33	49	49	49	49	30.4	27.8	24.7	17
2	Lemez	2015	Relative Age Effects in Women’s Rugby Union From Developmental Leagues to World Cup Tournaments_Youth_1	1206	Rugby Union	Female	Canada	Youth	National	U15-U18	323	306	322	255	302	302	302	302	26.8	25.4	26.7	21.1
2	Lemez	2015	Relative Age Effects in Women’s Rugby Union From Developmental Leagues to World Cup Tournaments_Youth_1	385	Rugby Union	Female	Canada	Youth	National	U18-20	103	90	106	86	96	96	96	96	26.8	23.4	27.5	22.3
3	Till	2010	The prevalence, influential factors and mechanisms of relative age effects in UK Rugby League_Youth	47	Rugby Legue	Female	UK	Youth	Regional/Local	U8-U14	7	7	18	15	12	12	12	12	14.89	14.89	38.3	31.91
3	Till	2010	The prevalence, influential factors and mechanisms of relative age effects in UK Rugby League_Youth	188	Rugby Legue	Female	UK	Youth	Regional/Local	U8-U14	52	48	43	45	47	47	47	47	27.66	25.53	22.87	23.94
3	Till	2010	The prevalence, influential factors and mechanisms of relative age effects in UK Rugby League_Youth	174	Rugby Legue	Female	UK	Youth	Regional/Local		55	33	49	37	44	44	44	44	31.61	18.97	28.16	21.26
3	Till	2010	The prevalence, influential factors and mechanisms of relative age effects in UK Rugby League	261	Rugby Legue	Female	UK	Senior	National	Senior	69	67	58	67	65	65	65	65	26.44	25.67	22.22	25.67
